# Supplementary material for: O2a O-antigen type and sepsis in invasive Klebsiella pneumoniae: evidence of association and clustering with an ST11-K64/CRKP background in a retrospective cohort
Source: Front Cell Infect Microbiol. 2026 Mar 13;16:1746246. doi: 10.3389/fcimb.2026.1746246 (PMC13021795; doi:10.3389/fcimb.2026.1746246)
Supplement: Supplementary file 1 [file Table1.xlsx]

## Sheet: Supplementary Table S1
Supplementary Table S1: Invasive infection syndromes stratified by sepsis status and O2a O-antigen type
Invasive infection focus	Overall (n=127)	Non-sepsis (n=57)	Sepsis (n=70)	P	O2a-negative (n=109)	O2a-positive (n=18)	P
BSI	98 (77.2%)	34 (59.6%)	64 (91.4%)	<0.001	80 (73.4%)	18 (100.0%)	0.012
Liver abscess	45 (35.4%)	25 (43.9%)	20 (28.6%)	0.073	45 (41.3%)	0 (0.0%)	<0.001
Intra-abdominal infection	8 (6.3%)	1 (1.8%)	7 (10.0%)	0.073	3 (2.8%)	5 (27.8%)	0.001
CNS infection	1 (0.8%)	0 (0.0%)	1 (1.4%)	1	1 (0.9%)	0 (0.0%)	1
Osteomyelitis	1 (0.8%)	1 (1.8%)	0 (0.0%)	0.449	1 (0.9%)	0 (0.0%)	1
Multifocal infection (≥2 sites)	25 (19.7%)	4 (7.0%)	21 (30.0%)	0.001	20 (18.3%)	5 (27.8%)	0.348

## Sheet: Supplementary table S2
Supplementary Table S2a. AMR phenotypes by O-type (n=127)
O_type	N	CRKP	ESBL-like	MDR
O1	64	2 (3.1%)	10 (15.6%)	9 (14.1%)
O2a	18	15 (83.3%)	15 (83.3%)	16 (88.9%)
O5	13	12 (92.3%)	12 (92.3%)	12 (92.3%)
O2afg	11	0 (0.0%)	2 (18.2%)	2 (18.2%)
O3b	9	0 (0.0%)	1 (11.1%)	1 (11.1%)
unknown (OL101)	8	4 (50.0%)	6 (75.0%)	6 (75.0%)
unknown (OL103)	2	0 (0.0%)	2 (100.0%)	2 (100.0%)
O3/O3a	1	0 (0.0%)	1 (100.0%)	1 (100.0%)
unknown (OL102)	1	0 (0.0%)	0 (0.0%)	0 (0.0%)
Supplementary Table S2b. AMR phenotypes by K-type (n=127)
K_type	N	CRKP	ESBL-like	MDR
K1	38	1 (2.6%)	2 (5.3%)	1 (2.6%)
K64	16	14 (87.5%)	14 (87.5%)	15 (93.8%)
K2	14	0 (0.0%)	1 (7.1%)	1 (7.1%)
K25	12	12 (100.0%)	12 (100.0%)	12 (100.0%)
K57	4	0 (0.0%)	0 (0.0%)	0 (0.0%)
K54	3	0 (0.0%)	0 (0.0%)	0 (0.0%)
unknown (KL102)	3	1 (33.3%)	2 (66.7%)	2 (66.7%)
unknown (KL108)	3	0 (0.0%)	2 (66.7%)	2 (66.7%)
unknown (KL126)	3	3 (100.0%)	3 (100.0%)	3 (100.0%)
K22	2	0 (0.0%)	1 (50.0%)	1 (50.0%)
K5	2	0 (0.0%)	0 (0.0%)	0 (0.0%)
K52	2	0 (0.0%)	2 (100.0%)	2 (100.0%)
K63	2	0 (0.0%)	0 (0.0%)	0 (0.0%)
unknown (KL122)	2	0 (0.0%)	0 (0.0%)	0 (0.0%)
K13	1	0 (0.0%)	0 (0.0%)	0 (0.0%)
K17	1	0 (0.0%)	1 (100.0%)	1 (100.0%)
K19	1	0 (0.0%)	1 (100.0%)	1 (100.0%)
K20	1	0 (0.0%)	1 (100.0%)	1 (100.0%)
K24	1	0 (0.0%)	0 (0.0%)	0 (0.0%)
K3	1	0 (0.0%)	1 (100.0%)	1 (100.0%)
K31	1	0 (0.0%)	0 (0.0%)	0 (0.0%)
K39	1	0 (0.0%)	0 (0.0%)	0 (0.0%)
K60	1	0 (0.0%)	0 (0.0%)	0 (0.0%)
K62	1	0 (0.0%)	0 (0.0%)	0 (0.0%)
K74	1	0 (0.0%)	1 (100.0%)	1 (100.0%)
unknown (K47)	1	1 (100.0%)	1 (100.0%)	1 (100.0%)
unknown (KL106)	1	0 (0.0%)	1 (100.0%)	1 (100.0%)
unknown (KL109)	1	0 (0.0%)	0 (0.0%)	0 (0.0%)
unknown (KL110)	1	1 (100.0%)	1 (100.0%)	1 (100.0%)
unknown (KL111)	1	0 (0.0%)	1 (100.0%)	1 (100.0%)
unknown (KL115)	1	0 (0.0%)	0 (0.0%)	0 (0.0%)
unknown (KL124)	1	0 (0.0%)	0 (0.0%)	0 (0.0%)
unknown (KL125)	1	0 (0.0%)	0 (0.0%)	0 (0.0%)
unknown (KL164)	1	0 (0.0%)	0 (0.0%)	0 (0.0%)
unknown (KL183)	1	0 (0.0%)	1 (100.0%)	1 (100.0%)
Supplementary Table S2c. AMR phenotypes by sequence type (ST) (n=127)
ST	N	CRKP	ESBL-like	MDR
ST23	33	1 (3.0%)	1 (3.0%)	1 (3.0%)
ST11	26	26 (100.0%)	26 (100.0%)	26 (100.0%)
ST65	6	0 (0.0%)	0 (0.0%)	0 (0.0%)
ST1586	3	3 (100.0%)	3 (100.0%)	3 (100.0%)
ST29	3	0 (0.0%)	0 (0.0%)	0 (0.0%)
ST35	3	0 (0.0%)	1 (33.3%)	1 (33.3%)
ST700	3	0 (0.0%)	0 (0.0%)	0 (0.0%)
ST86	3	0 (0.0%)	0 (0.0%)	0 (0.0%)
ST111	2	0 (0.0%)	0 (0.0%)	0 (0.0%)
ST15	2	1 (50.0%)	2 (100.0%)	2 (100.0%)
ST2159	2	0 (0.0%)	1 (50.0%)	0 (0.0%)
ST25	2	0 (0.0%)	1 (50.0%)	1 (50.0%)
ST375	2	0 (0.0%)	0 (0.0%)	0 (0.0%)
ST395	2	0 (0.0%)	2 (100.0%)	2 (100.0%)
ST412	2	0 (0.0%)	0 (0.0%)	0 (0.0%)
ST101	1	0 (0.0%)	1 (100.0%)	1 (100.0%)
ST105	1	0 (0.0%)	0 (0.0%)	0 (0.0%)
ST11–1LV	1	1 (100.0%)	1 (100.0%)	1 (100.0%)
ST1333	1	0 (0.0%)	0 (0.0%)	0 (0.0%)
ST147	1	0 (0.0%)	0 (0.0%)	1 (100.0%)
ST1662	1	0 (0.0%)	0 (0.0%)	0 (0.0%)
ST17	1	0 (0.0%)	0 (0.0%)	0 (0.0%)
ST1782	1	0 (0.0%)	0 (0.0%)	0 (0.0%)
ST1958	1	1 (100.0%)	1 (100.0%)	1 (100.0%)
ST202	1	0 (0.0%)	0 (0.0%)	0 (0.0%)
ST218	1	0 (0.0%)	0 (0.0%)	0 (0.0%)
ST23–3LV	1	0 (0.0%)	0 (0.0%)	0 (0.0%)
ST2668	1	0 (0.0%)	1 (100.0%)	1 (100.0%)
ST273	1	0 (0.0%)	1 (100.0%)	1 (100.0%)
ST299	1	0 (0.0%)	1 (100.0%)	1 (100.0%)
ST307	1	0 (0.0%)	1 (100.0%)	1 (100.0%)
ST3345–1LV	1	0 (0.0%)	0 (0.0%)	0 (0.0%)
ST3413–1LV	1	0 (0.0%)	0 (0.0%)	0 (0.0%)
ST3754	1	0 (0.0%)	0 (0.0%)	0 (0.0%)
ST380	1	0 (0.0%)	0 (0.0%)	0 (0.0%)
ST394	1	0 (0.0%)	1 (100.0%)	1 (100.0%)
ST4267	1	0 (0.0%)	0 (0.0%)	0 (0.0%)
ST45	1	0 (0.0%)	1 (100.0%)	1 (100.0%)
ST4828	1	0 (0.0%)	0 (0.0%)	0 (0.0%)
ST485	1	0 (0.0%)	0 (0.0%)	0 (0.0%)
ST592	1	0 (0.0%)	0 (0.0%)	0 (0.0%)
ST60	1	0 (0.0%)	0 (0.0%)	0 (0.0%)
ST66–3LV	1	0 (0.0%)	0 (0.0%)	0 (0.0%)
ST692	1	0 (0.0%)	0 (0.0%)	0 (0.0%)
ST74–1LV	1	0 (0.0%)	0 (0.0%)	0 (0.0%)
ST839	1	0 (0.0%)	1 (100.0%)	1 (100.0%)
ST867	1	0 (0.0%)	1 (100.0%)	1 (100.0%)
ST893	1	0 (0.0%)	1 (100.0%)	1 (100.0%)

## Sheet: Supplementary table S3
Supplementary Table S3. Cross-tabulations among O2a and clonal/resistance backgrounds (n=127)
Supplementary Table S3A. O2a × K64 (n=127)
	K64−	K64+	Total
O2a−	108 (99.1%)	1 (0.9%)	109 (85.8%)
O2a+	3 (16.7%)	15 (83.3%)	18 (14.2%)
Total	111 (87.4%)	16 (12.6%)	127 (100.0%)
Values are n (row %). Cramer's V = 0.866; PPV = 83.3%; NPV = 99.1%.
Supplementary Table S3B. O2a × CRKP (n=127)
	CRKP−	CRKP+	Total
O2a−	91 (83.5%)	18 (16.5%)	109 (85.8%)
O2a+	3 (16.7%)	15 (83.3%)	18 (14.2%)
Total	94 (74.0%)	33 (26.0%)	127 (100.0%)
Values are n (row %). Cramer's V = 0.531; PPV = 83.3%; NPV = 83.5%.
Supplementary Table S3C. O2a × ST11 (n=127)
	ST11−	ST11+	Total
O2a−	97 (89.0%)	12 (11.0%)	109 (85.8%)
O2a+	4 (22.2%)	14 (77.8%)	18 (14.2%)
Total	101 (79.5%)	26 (20.5%)	127 (100.0%)
Values are n (row %). Cramer's V = 0.577; PPV = 77.8%; NPV = 89.0%.
Supplementary Table S3D. O2a × ST11–K64 clonal background (n=127)
	ST11–K64−	ST11–K64+	Total
O2a−	109 (100.0%)	0 (0.0%)	109 (85.8%)
O2a+	4 (22.2%)	14 (77.8%)	18 (14.2%)
Total	113 (89.0%)	14 (11.0%)	127 (100.0%)
Values are n (row %). Cramer's V = 0.866; PPV = 77.8%; NPV = 100.0%. ST11–K64 was defined as isolates simultaneously belonging to ST11 and K64 (AND condition).
Supplementary Table S3E. ST11 × CRKP (n=127)
	CRKP−	CRKP+	Total
ST11−	94 (93.1%)	7 (6.9%)	101 (79.5%)
ST11+	0 (0.0%)	26 (100.0%)	26 (20.5%)
Total	94 (74.0%)	33 (26.0%)	127 (100.0%)
Values are n (row %). Cramer's V = 0.856; PPV = 100.0%; NPV = 93.1%.
Supplementary Table S3F. K64 × CRKP (n=127)
	CRKP−	CRKP+	Total
K64−	92 (82.9%)	19 (17.1%)	111 (87.4%)
K64+	2 (12.5%)	14 (87.5%)	16 (12.6%)
Total	94 (74.0%)	33 (26.0%)	127 (100.0%)
Values are n (row %). Cramer's V = 0.533; PPV = 87.5%; NPV = 82.9%.
Supplementary Table S3G. ST11 × K64 (n=127)
	K64−	K64+	Total
ST11−	99 (98.0%)	2 (2.0%)	101 (79.5%)
ST11+	12 (46.2%)	14 (53.8%)	26 (20.5%)
Total	111 (87.4%)	16 (12.6%)	127 (100.0%)
Values are n (row %). Cramer's V = 0.631; PPV = 53.8%; NPV = 98.0%.

## Sheet: Supplementary Table S4
Supplementary Table S4. Sensitivity analyses (Firth / Conventional) for O2a, K64, and ST11–K64 models
Supplementary Table S4A. Firth’s penalized logistic regression for the O2a model
Variable	OR (95% CI)	P value
Age (per year)	1.017 (0.990–1.046)	0.222
Appropriate empirical antibiotic therapy	3.134 (0.594–18.408)	0.179
Bloodstream infection (BSI)	2.996 (1.017–9.598)	0.046
Procalcitonin (PCT)	1.042 (1.018–1.075)	<0.001
Lymphocyte <1×10^9/L	4.216 (1.561–12.613)	0.004
CRKP	2.017 (0.500–9.675)	0.331
O2a	5.121 (1.149–32.550)	0.031
Note: Firth’s penalized logistic regression was used due to sparse data / potential separation and to reduce small-sample bias.
Supplementary Table S4B. Firth’s penalized logistic regression for the K64 model
Variable	OR (95% CI)	P value
Age (per year)	1.019 (0.991–1.048)	0.189
Appropriate empirical antibiotic therapy	2.802 (0.504–17.024)	0.239
Bloodstream infection (BSI)	3.116 (1.057–10.047)	0.039
Procalcitonin (PCT)	1.047 (1.022–1.081)	<0.001
Lymphocyte <1×10^9/L	3.677 (1.388–10.620)	0.008
CRKP	1.577 (0.379–7.634)	0.537
K64	10.107 (1.751–113.780)	0.008
Note: Firth’s penalized logistic regression was used due to sparse data / potential separation and to reduce small-sample bias.
Supplementary Table S4C. Firth’s penalized logistic regression for the ST11–K64 clonal background model (without CRKP)
Variable	OR (95% CI)	P value
Age (per year)	1.019 (0.992–1.049)	0.174
Appropriate empirical antibiotic therapy	2.060 (0.555–7.964)	0.278
Bloodstream infection (BSI)	3.504 (1.220–11.102)	0.019
Procalcitonin (PCT)	1.047 (1.022–1.082)	<0.001
Lymphocyte <1×10^9/L	3.699 (1.409–10.474)	0.008
ST11–K64	11.893 (2.207–128.193)	0.002
Note: Firth’s penalized logistic regression was used due to sparse data / potential separation and to reduce small-sample bias.
Supplementary Table S4D. Conventional multivariable logistic regression including ST11–K64, CRKP, and prespecified covariates
Variable	OR (95% CI)	P value
Age (per year)	1.020 (0.990–1.050)	0.192
Appropriate empirical antibiotic therapy	3.116 (0.490–19.833)	0.229
Bloodstream infection (BSI)	3.575 (1.114–11.474)	0.032
Procalcitonin (PCT)	1.054 (1.023–1.085)	<0.001
Lymphocyte <1×10^9/L	4.220 (1.461–12.193)	0.008
CRKP	1.638 (0.339–7.904)	0.539
ST11–K64	15.172 (1.368–168.262)	0.027
Note: Conventional multivariable logistic regression; ORs and 95% CIs as reported in the manuscript.
Supplementary Table S4E. Firth’s penalized logistic regression for the ST11–K64 model with additional adjustment for CRKP
Variable	OR (95% CI)	P value
Age (per year)	1.018 (0.990–1.048)	0.202
Appropriate empirical antibiotic therapy	2.855 (0.516–17.329)	0.229
Bloodstream infection (BSI)	3.273 (1.113–10.545)	0.031
Procalcitonin (PCT)	1.047 (1.022–1.081)	<0.001
Lymphocyte <1×10^9/L	3.806 (1.438–11.001)	0.007
CRKP	1.539 (0.367–7.539)	0.562
ST11–K64	9.315 (1.478–108.436)	0.016
Note: Firth’s penalized logistic regression was used due to sparse data / potential separation and to reduce small-sample bias.
